# Supplementary material for: Genomics and Newborn Screening: Perspectives of Public Health Programs
Source: Int J Neonatal Screen. 2022 Jan 28;8(1):11. doi: 10.3390/ijns8010011 (PMC8883997; doi:10.3390/ijns8010011)
Supplement: Supplementary file 1 [file IJNS-08-00011-s001.zip]

Archive with 1 entries (1 files):
- IJNS-1515490-supplementary.pdf
